# Supplementary material for: Proteomic analysis of age-dependent changes in protein solubility identifies genes that modulate lifespan
Source: Aging Cell. 2012 Feb;11(1):120–7. doi: 10.1111/j.1474-9726.2011.00765.x (PMC3437485; doi:10.1111/j.1474-9726.2011.00765.x)
Supplement: Supplementary file 3 [file acel0011-0120-SD3.xlsx]

## Sheet: 203 Unique proteins
Supplemental Table 1 – List of insoluble proteins in aged C. elegans.
					iTRAQ ratios (11 day old/1 day old)
					Replicate 1	Replicate 2	Replicate 3	mean fold increase
Peptide Accession number	gene name	ORF	tested for lifespan extension	Name					SD
B3CJ34|B3CJ34_CAEEL	Y48G9A.3	Y48G9A.3	YES	Putative uncharacterized protein; - Caenorhabditis elegans	66.1284	N/A	28.3361	47.2322	26.7232
Q93615|ETFA_CAEEL	F27D4.1	F27D4.1	YES	Probable electron transfer flavoprotein subuni - Caenorhabditis elegans	28.9592	11.2234	34.9558	25.0461	12.3406
P50140|CH60_CAEEL	hsp-60	Y22D7AL.5	YES	Chaperonin homolog Hsp-60, mitochondrial; - Caenorhabditis elegans	25.9434	33.709	13.9283	24.5269	9.96612
Q18212|UAP56_CAEEL	hel-1	C26D10.2	YES	Spliceosome RNA helicase BAT1 homolog; - Caenorhabditis elegans	26.3382	24.8569	17.572	22.9224	4.69239
Q9U332|RL31_CAEEL	rpl-31	W09C5.6	YES	60S ribosomal protein L31; - Caenorhabditis elegans	28.0708	23.7732	14.3634	22.0691	7.01082
O62431|SYQ_CAEEL	ers-1	Y41E3.4	YES	Probable glutaminyl-tRNA synthetase; - Caenorhabditis elegans	18.1406	18.4708	21.8881	19.4998	2.07486
O02640|MDHM_CAEEL	mdh-1	F46E10.10	YES	Probable malate dehydrogenase, mitochondrial; - Caenorhabditis elegans	25.0778	13.4206	17.285	18.5945	5.93792
Q9XVP0|RS15_CAEEL	rps-15	F36A2.6	YES	40S ribosomal protein S15; - Caenorhabditis elegans	21.9532	21.0356	12.6891	18.5593	5.10439
P49041|RS5_CAEEL	rps-5	T05E11.1	YES	40S ribosomal protein S5; - Caenorhabditis elegans	19.1966	18.8669	15.9089	17.9908	1.81051
P52009|CYP1_CAEEL	cyn-1	Y49A3A.5	YES	Peptidyl-prolyl cis-trans isomerase 1; - Caenorhabditis elegans	23.5405	15.0366	15.0012	17.8594	4.92
Q9XVF7|RL8_CAEEL	rpl-8	Y24D9A.4	YES	60S ribosomal protein L8; - Caenorhabditis elegans	16.1006	21.1405	15.7524	17.6645	3.01531
Q19072|Q19072_CAEEL	tufm-1	Y71H2AM.23	N/A	Elongation factor Tu; - Caenorhabditis elegans	21.6972	14.4285	16.5229	17.5495	3.74155
P53588|SUCB1_CAEEL	F47B10.1	F47B10.1	YES	Probable succinyl-CoA ligase [ADP-forming] sub - Caenorhabditis elegans	23.4181	13.5779	15.5575	17.5178	5.20476
O01542|O01542_CAEEL	cpn-3	F28H1.2	YES	Calponin protein 3; - Caenorhabditis elegans	27.9115	13.3839	10.307	17.2008	9.40247
P54811|TERA1_CAEEL	cdc-48.1	C06A1.1	N/A	Transitional endoplasmic reticulum ATPase homo - Caenorhabditis elegans	19.6623	18.8759	12.0036	16.8473	4.2131
P11141|HSP7F_CAEEL	hsp-6	C37H5.8	YES	Heat shock 70 kDa protein F, mitochondrial; - Caenorhabditis elegans	22.1306	13.1889	14.815	16.7115	4.76299
O44954|O44954_CAEEL	sdha-2	C34B2.7	YES	Putative uncharacterized protein C34B2.7; - Caenorhabditis elegans	17.4588	12.2232	19.8678	16.5166	3.90842
O45430|O45430_CAEEL	F32B6.2	F32B6.2	N/A	Protein F32B6.2, partially confirmed by transc - Caenorhabditis elegans	15.9571	25.3429	7.99242	16.4308	8.68492
O44451|ODPB_CAEEL	C04C3.3	C04C3.3	YES	Pyruvate dehydrogenase E1 component subunit be - Caenorhabditis elegans	22.8548	8.07014	17.9465	16.2905	7.53015
Q9N4I4|RL10A_CAEEL	rpl-10a	Y71F9AL.13	YES	60S ribosomal protein L10a; - Caenorhabditis elegans	18.556	17.4474	12.8429	16.2821	3.02957
Q19877|RS23_CAEEL	rps-23	F28D1.7	YES	40S ribosomal protein S23; - Caenorhabditis elegans	16.9509	17.2734	14.2675	16.1639	1.65025
O01802|RL7_CAEEL	rpl-7	F53G12.10	YES	60S ribosomal protein L7; - Caenorhabditis elegans	17.8408	15.8189	14.5422	16.0673	1.66331
P17331|G3P4_CAEEL	gpd-4	F33H1.2	N/A	Glyceraldehyde-3-phosphate dehydrogenase 4; - Caenorhabditis elegans	17.3991	17.0135	13.5428	15.9851	2.12394
Q9TYR0|Q9TYR0_CAEEL	H04M03.3	n/a	N/A	Putative uncharacterized protein; - Caenorhabditis elegans	20.0383	15.3713	12.1978	15.8691	3.94387
Q93353|IDH3B_CAEEL	C37E2.1	C37E2.1	YES	Probable isocitrate dehydrogenase [NAD] subuni - Caenorhabditis elegans	22.321	14.2191	10.9971	15.8457	5.8346
O45865|O45865_CAEEL	tag-61	T27E9.1	YES	Protein T27E9.1a, confirmed by transcript evid - Caenorhabditis elegans	22.5751	11.3147	13.3333	15.741	6.0039
P34500|TTR2_CAEEL	ttr-2	K03H1.4	YES	Transthyretin-like protein 2; - Caenorhabditis elegans	16.7983	21.5228	8.2035	15.5082	6.75272
Q23621|Q23621_CAEEL	ZK829.4	ZK829.4	YES	Protein ZK829.4, confirmed by transcript evide - Caenorhabditis elegans	20.1826	12.6636	13.1765	15.3409	4.20087
P34455|ACON_CAEEL	aco-2	F54H12.1	YES	Probable aconitate hydratase, mitochondrial; - Caenorhabditis elegans	22.2179	10.793	12.4397	15.1502	6.17595
Q22100|Q22100_CAEEL	kat-1	T02G5.8	YES	3-ketoacyl-coa thiolase protein 1; - Caenorhabditis elegans	20.5246	10.0188	13.8142	14.7859	5.31988
P34563|IF5A1_CAEEL	iff-1	T05G5.10	YES	Eukaryotic translation initiation factor 5A-1; - Caenorhabditis elegans	15.187	16.8384	11.992	14.6725	2.46383
Q9N4J8|Q9N4J8_CAEEL	cct-3	F54A3.3	No RNAi available	Putative uncharacterized protein; - Caenorhabditis elegans	14.4782	14.1325	15.3771	14.6626	0.642444
Q19825|SYRC_CAEEL	rrt-1	F26F4.10	YES	Probable arginyl-tRNA synthetase, cytoplasmic; - Caenorhabditis elegans	16.8479	12.8064	14.0598	14.5714	2.06877
O44549|O44549_CAEEL	K06A5.6	K06A5.6	YES	Putative uncharacterized protein; - Caenorhabditis elegans	18.7306	12.0252	12.7538	14.5032	3.67913
P62784|H4_CAEEL			SEVERAL TESTED	Histone H4; - Caenorhabditis elegans	16.4219	11.3614	15.6893	14.4909	2.73481
Q9BKU5|Q9BKU5_CAEEL	Y37E3.8	Y37E3.8	No RNAi available	Putative uncharacterized protein; - Caenorhabditis elegans	16.4596	14.506	12.4022	14.4559	2.02919
Q9BKT7|Q9BKT7_CAEEL	Y37E3.17	Y37E3.17	No RNAi available	Putative uncharacterized protein; - Caenorhabditis elegans	17.1707	12.8518	13.2325	14.4183	2.3912
Q20206|Q20206_CAEEL	rps-11	F40F11.1	YES	Protein F40F11.1, confirmed by transcript evid - Caenorhabditis elegans	19.493	12.6215	11.0361	14.3835	4.49536
P34255|YKA3_CAEEL	B0303.3	B0303.3	YES	Uncharacterized protein B0303.3; - Caenorhabditis elegans	17.857	11.168	13.7104	14.2451	3.3764
Q9U302|Q9U302_CAEEL	pab-1	Y106G6H.2	YES	Protein Y106G6H.2a, confirmed by transcript ev - Caenorhabditis elegans	14.617	12.8905	15.1682	14.2252	1.18832
O02225|O02225_CAEEL	gln-6	C28D4.3	N/A	Protein C28D4.3, confirmed by transcript evide - Caenorhabditis elegans	13.9273	12.3831	16.2235	14.178	1.93243
P53589|SUCB2_CAEEL	C50F7.4	C50F7.4	YES	Probable succinyl-CoA ligase [GDP-forming] sub - Caenorhabditis elegans	18.4459	10.1028	13.8849	14.1445	4.17761
Q09533|RL10_CAEEL	rpl-10	F10B5.1	YES	60S ribosomal protein L10; - Caenorhabditis elegans	16.3114	13.3524	12.4683	14.044	2.01277
P53013|EF1A_CAEEL	eft-3	F31E3.5	YES	Elongation factor 1-alpha; - Caenorhabditis elegans	19.2215	11.5289	11.2231	13.9911	4.53222
Q93714|IDH3A_CAEEL	F43G9.1	F43G9.1	YES	Probable isocitrate dehydrogenase [NAD] subuni - Caenorhabditis elegans	19.1797	9.90182	12.6985	13.9267	4.75933
Q6A8K1|Q6A8K1_CAEEL	act-4	M03F4.2	YES	Actin protein 4, isoform c; - Caenorhabditis elegans	20.4225	9.70013	11.5621	13.8949	5.7292
P98080|YMT1_CAEEL	F56D2.1	F56D2.1	YES	Uncharacterized peptidase-like protein F56D2.1 - Caenorhabditis elegans	13.8943	14.8457	12.632	13.7907	1.11047
P46561|ATPB_CAEEL	atp-2	C34E10.6	YES	ATP synthase subunit beta, mitochondrial; - Caenorhabditis elegans	18.7123	10.5977	12.026	13.7787	4.33192
Q9XXK1|ATPA_CAEEL	H28O16.1	H28O16.1	YES	ATP synthase subunit alpha, mitochondrial; - Caenorhabditis elegans	18.0164	10.9134	12.3099	13.7466	3.76315
P46769|RSSA_CAEEL	rps-0	B0393.1	YES	Probable 40S ribosomal protein SA; - Caenorhabditis elegans	17.0155	13.2368	10.9386	13.7303	3.06837
Q21215|GBLP_CAEEL	rack-1	K04D7.1	YES	Guanine nucleotide-binding protein subunit bet - Caenorhabditis elegans	18.1306	10.8478	12.153	13.7105	3.88316
Q9N358|TCPQ_CAEEL	Y55F3AR.3	Y55F3AR.3	YES	T-complex protein 1 subunit theta; - Caenorhabditis elegans	12.9444	17.0891	11.0162	13.6832	3.1031
O02056|RL4_CAEEL	rpl-4	B0041.4	YES	60S ribosomal protein L4; - Caenorhabditis elegans	17.8769	11.8219	11.3463	13.6817	3.6409
Q0PDK0|Q0PDK0_CAEEL	F01G4.6	F01G4.6	YES	Protein F01G4.6b, confirmed by transcript evid - Caenorhabditis elegans	16.896	11.71	12.3007	13.6356	2.83906
Q9BL19|RL17_CAEEL	rpl-17	Y48G8AL.8	YES	60S ribosomal protein L17; - Caenorhabditis elegans	18.7641	12.6146	9.35466	13.5778	4.77811
Q9N4Y8|Q9N4Y8_CAEEL	nuo-5	Y45G12B.1	N/A	NADH-ubiquinone oxidoreductase 75 kDa subunit; - Caenorhabditis elegans	13.9177	12.7233	13.459	13.3666	0.602544
Q9XTI0|3HIDH_CAEEL	B0250.5	B0250.5	YES	Probable 3-hydroxyisobutyrate dehydrogenase, m - Caenorhabditis elegans	17.9707	10.1311	11.8954	13.3324	4.11264
P27639|IF4A_CAEEL	inf-1	F57B9.6	YES	Eukaryotic initiation factor 4A; - Caenorhabditis elegans	17.1908	11.0675	11.4221	13.2268	3.43752
Q9U296|Q9U296_CAEEL	Y48B6A.12	Y48B6A.12	YES	Malic enzyme; - Caenorhabditis elegans	16.601	9.82738	13.0893	13.1726	3.3876
Q9XU13|Q9XU13_CAEEL	sca-1	K11D9.2	YES	K11D9.2	17.8	11.4632	10.2199	13.161	4.06527
Q21824|TDX1_CAEEL	prdx-3	R07E5.2	YES	Probable peroxiredoxin prdx-3; - Caenorhabditis elegans	15.1141	10.3984	13.8556	13.1227	2.44181
Q19278|Q19278_CAEEL	F09F7.4	F09F7.4	YES	Putative uncharacterized protein; - Caenorhabditis elegans	16.2087	11.2289	11.7084	13.0486	2.74715
Q6BEU5|Q6BEU5_CAEEL	rpl-3	F13B10.2/F13B10.2c	YES	Protein F13B10.2c, confirmed by transcript evi - Caenorhabditis elegans	15.4087	12.124	11.6016	13.0448	2.06382
P18833|COL8_CAEEL	col-8	F11H8.3	YES	Cuticle collagen 8; - Caenorhabditis elegans	14.8433	12.5372	11.6333	13.0046	1.65525
P41988|TCPA_CAEEL	cct-1	T05C12.7	YES	T-complex protein 1 subunit alpha; - Caenorhabditis elegans	13.7072	9.73932	15.548	12.9982	2.96853
O44952|LONM_CAEEL	C34B2.6	C34B2.6	YES	Lon protease homolog, mitochondrial; - Caenorhabditis elegans	16.4895	10.7075	11.7608	12.9859	3.07953
Q95XQ8|Q95XQ8_CAEEL	mcm-4	Y39G10AR.14	No RNAi available	Yeast mcm - Caenorhabditis elegans	13.7299	11.5945	13.5463	12.9569	1.18344
Q22347|ACADM_CAEEL	T08G2.3	T08G2.3	YES	Probable medium-chain specific acyl-CoA dehydr - Caenorhabditis elegans	18.3674	9.98747	10.4876	12.9475	4.70043
O02639|RL19_CAEEL	rpl-19	C09D4.5	YES	60S ribosomal protein L19; - Caenorhabditis elegans	19.4246	7.4398	11.6439	12.8361	6.08067
Q22054|RS16_CAEEL	rps-16	T01C3.6	YES	40S ribosomal protein S16; - Caenorhabditis elegans	17.0261	8.26406	13.2089	12.833	4.39311
Q09629|KADY_CAEEL	ZK673.2	ZK673.2	No RNAi available	Probable adenylate kinase isoenzyme ZK673.2; - Caenorhabditis elegans	13.0579	12.6728	12.5424	12.7577	0.26804
Q9N3X2|RS4_CAEEL	rps-4	Y43B11AR.4	No RNAi available	40S ribosomal protein S4; - Caenorhabditis elegans	15.6488	12.8108	9.76917	12.7429	2.94042
Q23571|Q23571_CAEEL	ZK669.4	ZK669.4	YES	Protein ZK669.4, confirmed by transcript evide - Caenorhabditis elegans	10.1444	16.4093	11.4142	12.656	3.31194
Q09543|2AAA_CAEEL	paa-1	F48E8.5	YES	Probable serine/threonine-protein phosphatase - Caenorhabditis elegans	15.1426	12.8311	9.7934	12.589	2.68279
Q21233|Q21233_CAEEL	nuo-4	K04G7.4	YES	Putative uncharacterized protein; - Caenorhabditis elegans	13.5253	12.8495	11.2738	12.5495	1.15535
Q9XWU9|Q9XWU9_CAEEL	Y37D8A.19	Y37D8A.19	YES	Protein Y37D8A.19, confirmed by transcript evi - Caenorhabditis elegans	13.0072	13.7675	10.8177	12.5308	1.53155
Q23258|Q23258_CAEEL	ZC373.2	ZC373.2	N/A	Protein ZC373.2, partially confirmed by transc - Caenorhabditis elegans	9.69916	15.7193	12.0539	12.4908	3.03374
P34575|CISY_CAEEL	cts-1	T20G5.2	YES	Probable citrate synthase, mitochondrial; - Caenorhabditis elegans	14.4565	10.4132	12.5461	12.4719	2.02264
Q18688|HSP90_CAEEL	daf-21	C47E8.5	YES	Heat shock protein 90; - Caenorhabditis elegans	16.3437	11.2333	9.53143	12.3695	3.54541
P48158|RL23_CAEEL	rpl-23	B0336.10	YES	60S ribosomal protein L23; - Caenorhabditis elegans	15.7486	12.7088	8.58042	12.3459	3.59785
P52275|TBB2_CAEEL	tbb-2	C36E8.5	YES	Tubulin beta-2 chain; - Caenorhabditis elegans	16.3571	10.478	10.0928	12.3093	3.51082
Q8IG31|Q8IG31_CAEEL	prdx-2	F09E5.15	No RNAi available	Peroxiredoxin protein 2, isoform a; - Caenorhabditis elegans	13.1029	14.185	9.16866	12.1522	2.63985
P53596|SUCA_CAEEL	C05G5.4	C05G5.4	YES	Probable succinyl-CoA ligase [GDP-forming] sub - Caenorhabditis elegans	12.8696	14.679	8.80273	12.1171	3.00955
P48150|RS14_CAEEL	rps-14	F37C12.9	YES	40S ribosomal protein S14; - Caenorhabditis elegans	13.8848	10.6477	11.73	12.0875	1.64786
Q86D21|Q86D21_CAEEL	trs-1	C47D12.6	YES	Protein C47D12.6b, confirmed by transcript evi - Caenorhabditis elegans	11.6079	12.7906	11.8394	12.0793	0.626789
O17732|PYC1_CAEEL	pyc-1	D2023.2	YES	Pyruvate carboxylase 1; - Caenorhabditis elegans	15.5429	9.70981	10.8638	12.0388	3.08895
Q19722|SYNC_CAEEL	nrs-1	F22D6.3	YES	Asparaginyl-tRNA synthetase, cytoplasmic; - Caenorhabditis elegans	12.1899	17.3844	6.5337	12.036	5.42698
Q8I111|Q8I111_CAEEL	T05H10.6/T05H10.6b	T05H10.6/T05H10.6b	YES	Protein T05H10.6b, confirmed by transcript evi - Caenorhabditis elegans	14.229	10.8006	10.8595	11.9631	1.96261
Q8WQA8|Q8WQA8_CAEEL	rps-20	Y105E8A.16	YES	Protein Y105E8A.16, confirmed by transcript ev - Caenorhabditis elegans	16.2501	9.52012	9.89324	11.8878	3.78246
Q09657|Q09657_CAEEL	ZK1320.9	ZK1320.9	YES	Protein ZK1320.9, confirmed by transcript evid - Caenorhabditis elegans	14.0823	11.8033	9.77779	11.8878	2.15351
Q19057|Q19057_CAEEL	E04F6.5	E04F6.5	YES	Putative uncharacterized protein E04F6.5; - Caenorhabditis elegans	15.2259	9.32704	10.6503	11.7344	3.09526
Q93573|TCTP_CAEEL	tct-1	F25H2.11	YES	F25H2.11	13.1629	14.3474	7.65376	11.7214	3.57209
Q95YF3|CGH1_CAEEL	cgh-1	C07H6.5	YES	ATP-dependent RNA helicase cgh-1; - Caenorhabditis elegans	14.3979	11.4908	8.39265	11.4271	3.00314
P29691|EF2_CAEEL	eft-2	F25H5.4	YES	Elongation factor 2; - Caenorhabditis elegans	14.895	9.88081	9.50059	11.4255	3.0107
P05690|VIT2_CAEEL	vit-2	C42D8.2	No RNAi available	Vitellogenin-2; - Caenorhabditis elegans	14.4542	9.82071	9.93158	11.4022	2.64375
Q09603|Q09603_CAEEL	ech-4	R06F6.9	YES	Protein R06F6.9, confirmed by transcript evide - Caenorhabditis elegans	15.7524	9.72259	8.68602	11.387	3.8159
Q9N3T5|Q9N3T5_CAEEL	spg-7	Y47G6A.10	YES	Spg - Caenorhabditis elegans	12.0986	11.0445	10.9133	11.3521	0.649739
Q20121|Q20121_CAEEL	acs-4	F37C12.7	YES	Fatty acid coa synthetase family protein 4, co - Caenorhabditis elegans	11.6857	7.95754	14.4073	11.3502	3.23794
Q17831|Q17831_CAEEL	cpt-2	R07H5.2	YES	Protein R07H5.2a, partially confirmed by trans - Caenorhabditis elegans	15.9524	8.40907	9.67036	11.3439	4.04054
P09446|HSP7A_CAEEL	hsp-1	F26D10.3	YES	Heat shock 70 kDa protein A; - Caenorhabditis elegans	14.6707	11.4672	7.62498	11.2543	3.52769
O16368|PRS4_CAEEL	rpt-2	F29G9.5	YES	Probable 26S protease regulatory subunit 4; - Caenorhabditis elegans	11.2088	13.428	8.88509	11.174	2.27167
Q21902|MCM5_CAEEL	mcm-5	R10E4.4	N/A	DNA replication licensing factor mcm-5; - Caenorhabditis elegans	13.1206	6.78121	13.5817	11.1612	3.80016
O02642|O02642_CAEEL	F23H11.3	F23H11.3	N/A	Putative uncharacterized protein F23H11.3; - Caenorhabditis elegans	14.8743	8.52743	9.58913	10.9969	3.39956
Q20363|SIP1_CAEEL	sip-1	F43D9.4	YES	Stress-induced protein 1; - Caenorhabditis elegans	13.5745	11.8575	7.53991	10.9906	3.1093
P52015|CYP7_CAEEL	cyn-7	Y75B12B.2	N/A	Y75B12B.2	15.7091	11.5608	5.50189	10.9239	5.13334
P48154|RS3A_CAEEL	rps-1	F56F3.5	N/A	40S ribosomal protein S3a; - Caenorhabditis elegans	12.6605	9.48262	10.5882	10.9104	1.61327
O17214|FUMH_CAEEL	fum-1	H14A12.2	N/A	H14A12.2	11.8312	11.3978	9.32095	10.85	1.34181
Q9XW17|Q9XW17_CAEEL	car-1	Y18D10A.17	N/A	Protein Y18D10A.17, confirmed by transcript ev - Caenorhabditis elegans	13.109	12.3455	7.06866	10.8411	3.28922
P46550|TCPZ_CAEEL	cct-6	F01F1.8	N/A	T-complex protein 1 subunit zeta; - Caenorhabditis elegans	13.4388	9.00944	10.0648	10.8377	2.31362
Q23150|Q23150_CAEEL	col-181	W03G11.1/W03G11.1a	N/A	Protein W03G11.1a, partially confirmed by tran - Caenorhabditis elegans	15.1237	9.55596	7.79393	10.8245	3.82603
Q19749|ODP2_CAEEL	F23B12.5	F23B12.5	YES	Dihydrolipoyllysine-residue acetyltransferase - Caenorhabditis elegans	13.2623	7.00768	11.9644	10.7448	3.30085
O44446|O44446_CAEEL	ivd-1	C02B10.1	N/A	Putative uncharacterized protein - Caenorhabditis elegans	16.3134	5.82945	10.0071	10.7167	5.27785
Q09545|DHSB_CAEEL	sdhb-1	F42A8.2	N/A	Succinate dehydrogenase [ubiquinone] iron-sulf - Caenorhabditis elegans	10.8495	11.6302	8.93917	10.473	1.38448
Q18599|Q18599_CAEEL	C44B7.10	C44B7.10	N/A	Putative uncharacterized protein; - Caenorhabditis elegans	15.2281	7.53764	8.53931	10.435	4.18105
P41932|14331_CAEEL	par-5	M117.2	N/A	14-3-3-like protein 1; - Caenorhabditis elegans	15.2117	9.01874	6.86223	10.3642	4.33429
P48152|RS3_CAEEL	rps-3	C23G10.3	N/A	40S ribosomal protein S3; - Caenorhabditis elegans	14.4552	8.43887	8.13115	10.3417	3.56566
Q4A1S8|Q4A1S8_CAEEL	Y39E4A.3	Y39E4A.3	N/A	Protein Y39E4A.3b, confirmed by transcript evi - Caenorhabditis elegans	14.4794	7.19889	9.33067	10.3363	3.74299
Q93572|RLA0_CAEEL	rpa-0	F25H2.10	YES	60S acidic ribosomal protein P0; - Caenorhabditis elegans	12.909	9.33017	8.75579	10.3316	2.25043
Q18040|OAT_CAEEL	C16A3.10	C16A3.10		Probable ornithine aminotransferase, mitochond - Caenorhabditis elegans	13.9072	7.82856	9.14403	10.2933	3.19815
O02286|O02286_CAEEL	R11A5.4	R11A5.4/R11A5.4a		Protein R11A5.4a, confirmed by transcript evid - Caenorhabditis elegans	14.0575	8.9135	7.90775	10.2929	3.29876
Q95XJ0|Q95XJ0_CAEEL	Y69A2AR.18	Y69A2AR.18		ATP synthase gamma chain; - Caenorhabditis elegans	17.3123	7.44722	6.07835	10.2793	6.1291
P91917|TG210_CAEEL	tag-210	W08E3.3		Putative GTP-binding protein tag-210; - Caenorhabditis elegans	15.0815	7.60027	8.1051	10.2623	4.18118
Q03604|RIR1_CAEEL	rnr-1	T23G5.1		Ribonucleoside-diphosphate reductase large sub - Caenorhabditis elegans	13.2878	9.00936	8.36111	10.2194	2.67701
Q9XW16|PROF1_CAEEL	pfn-1	Y18D10A.20		Profilin-1; - Caenorhabditis elegans	12.664	10.4655	7.43983	10.1898	2.62298
Q3S1J5|Q3S1J5_CAEEL	uba-1	C47E12.5/C47E12.5B		Ubiquitin-activating enzyme E1; - Caenorhabditis elegans	13.307	8.09992	8.69703	10.0347	2.84963
P10299|GSTP1_CAEEL	gst-1	R107.7		Glutathione S-transferase P; - Caenorhabditis elegans	14.6657	7.31342	8.08884	10.0227	4.03966
Q27876|H2B4_CAEEL				Probable histone H2B 4; - Caenorhabditis elegans	10.1167	9.06932	10.876	10.0207	0.907142
P18948|VIT6_CAEEL	vit-6	K07H8.6		Vitellogenin-6; - Caenorhabditis elegans	12.6102	9.27821	7.87125	9.91987	2.43374
P47208|TCPD_CAEEL	cct-4	K01C8.10			11.3712	8.53914	9.65099	9.85376	1.42685
P49196|RS12_CAEEL	rps-12	F54E7.2		40S ribosomal protein S12; - Caenorhabditis elegans	11.3071	9.54883	8.34196	9.73262	1.49108
Q18787|PRS7_CAEEL	rpt-1	C52E4.4		26S protease regulatory subunit 7; - Caenorhabditis elegans	11.0693	9.4439	8.57135	9.69485	1.26773
Q8MQ04|Q8MQ04_CAEEL	zen-4	M03D4.1		Zygotic epidermal enclosure defective protein - Caenorhabditis elegans	9.83769	11.9739	7.22481	9.6788	2.37853
Q9XV52|EFGM_CAEEL	F29C12.4	F29C12.4		Probable elongation factor G, mitochondrial; - Caenorhabditis elegans	11.4946	8.1993	9.12813	9.60733	1.6991
Q9GYT0|Q9GYT0_CAEEL	T08B2.7	T08B2.7		Putative uncharacterized protein; - Caenorhabditis elegans	12.4322	8.07207	8.04189	9.51537	2.52606
Q9BKU3|Q9BKU3_CAEEL	Y37E3.10	Y37E3.10		Putative uncharacterized protein; - Caenorhabditis elegans	12.7982	8.52664	7.16133	9.49539	2.94066
Q9BIB8|Q9BIB8_CAEEL	imb-1	F28B3.8		Importin beta family protein 1; - Caenorhabditis elegans	9.76602	10.1274	8.02199	9.30514	1.12584
Q19328|Q19328_CAEEL	tsn-1	F10G7.2		Tudor staphylococcal nuclease homolog protein - Caenorhabditis elegans	12.9107	7.62822	7.35764	9.29887	3.1309
Q9BMU4|Q9BMU4_CAEEL	4D561	Y54G2A.2		Putative uncharacterized protein; - Caenorhabditis elegans	8.75096	11.6343	6.97905	9.12144	2.34964
O16202|O16202_CAEEL	lys-7	C02A12.4		Lysozyme protein 7; - Caenorhabditis elegans	13.0495	7.81938	6.4671	9.11199	3.47635
Q19699|Q19699_CAEEL	F22B3.4	F22B3.4		Protein F22B3.4, partially confirmed by transc - Caenorhabditis elegans	8.49389	8.59196	9.96605	9.0173	0.823106
P34690|TBA2_CAEEL	tba-2	K02F2.2		Tubulin alpha-2 chain; - Caenorhabditis elegans	11.2522	8.94282	6.79668	8.99724	2.22826
P27604|SAHH_CAEEL	dpy-14	H27M09.4			11.8687	7.12392	7.91608	8.96957	2.54178
P90731|P90731_CAEEL	B0365.1	B0365.1		Protein B0365.1, partially confirmed by transc - Caenorhabditis elegans	11.4301	8.58868	6.87473	8.96452	2.30084
O01692|RS17_CAEEL	rps-17	T08B2.10		40S ribosomal protein S17; - Caenorhabditis elegans	11.3042	6.28408	9.20063	8.92965	2.52103
O17071|PRS10_CAEEL	rpt-4	F23F1.8		Probable 26S protease regulatory subunit S10B; - Caenorhabditis elegans	10.173	7.89171	8.61015	8.89162	1.1664
Q27GT6|Q27GT6_CAEEL	C08A9.10	C08A9.10		Putative uncharacterized protein; - Caenorhabditis elegans	10.2392	8.48087	7.87354	8.86452	1.22859
P34574|CLH_CAEEL	chc-1	T20G5.1		Probable clathrin heavy chain 1; - Caenorhabditis elegans	5.49683	11.2032	9.73513	8.81172	2.96314
O17915|RAN_CAEEL	ran-1	K01G5.4		GTP-binding nuclear protein ran-1; - Caenorhabditis elegans	11.2301	7.03715	7.91594	8.72773	2.21121
Q10454|KARG1_CAEEL	F46H5.3	F46H5.3		Probable arginine kinase F46H5.3; - Caenorhabditis elegans	12.0039	6.94465	6.96604	8.63821	2.91483
Q95Y90|RL9_CAEEL	rpl-9	R13A5.8		60S ribosomal protein L9; - Caenorhabditis elegans	10.0583	6.98601	8.83061	8.62497	1.54643
Q19470|Q19470_CAEEL	col-184	F15A2.1		Protein F15A2.1, partially confirmed by transc - Caenorhabditis elegans	11.8316	8.86298	5.15731	8.61728	3.34389
Q95YB2|Q95YB2_CAEEL	F28A10.6	F28A10.6		Putative uncharacterized protein F28A10.6; - Caenorhabditis elegans	11.3857	5.03118	9.08915	8.50201	3.21768
Q965R0|Q965R0_CAEEL	Y50D4C.2	Y50D4C.2		Putative uncharacterized protein; - Caenorhabditis elegans	10.4776	7.94147	6.95295	8.45735	1.81809
P34689|GLH1_CAEEL	glh-1	T21G5.3		ATP-dependent RNA helicase glh-1; - Caenorhabditis elegans	10.2081	9.84557	5.30535	8.45299	2.73196
O01868|RL24_CAEEL	rpl-24.1	D1007.12		60S ribosomal protein L24; - Caenorhabditis elegans	8.6489	9.41131	7.13517	8.39846	1.15855
Q9TZS5|Q9TZS5_CAEEL	cct-7	T10B5.5		Putative uncharacterized protein T10B5.5; - Caenorhabditis elegans	10.2331	7.18292	7.4075	8.27452	1.69993
Q20748|Q20748_CAEEL	F54B3.3	F54B3.3		Protein F54B3.3, partially confirmed by transc - Caenorhabditis elegans	9.25088	7.43563	7.99477	8.22709	0.929656
O61920|O61920_CAEEL	pgl-3	C18G1.4		P granule abnormality protein 3, isoform a - Caenorhabditis elegans	10.9743	7.42386	5.87681	8.09167	2.61355
O16297|O16297_CAEEL	mcm-7	F32D1.10			8.97551	6.60466	8.47732	8.01916	1.25007
O02266|O02266_CAEEL	alh-7	F45H10.		Protein F45H10.1, partially confirmed by trans - Caenorhabditis elegans	10.1121	5.59179	8.18743	7.96378	2.26845
Q9U1Q4|SYV_CAEEL	vrs-2	Y87G2A.5		Valyl-tRNA synthetase; - Caenorhabditis elegans	8.89996	7.96181	6.74487	7.86888	1.08055
Q22781|Q22781_CAEEL	T25G12.5	T25G12.5		Putative uncharacterized protein; - Caenorhabditis elegans	11.9627	6.18408	5.28749	7.81141	3.62293
Q9TZQ3|PGL1_CAEEL	pgl-1	ZK381.4		P granule abnormality protein 1; - Caenorhabditis elegans	8.80144	6.43712	7.85241	7.69699	1.1898
Q21740|Q21740_CAEEL	edc-3	R05D11.8		Protein R05D11.8, confirmed by transcript evid - Caenorhabditis elegans	8.50144	8.80525	5.77383	7.69351	1.66941
Q20049|Q20049_CAEEL	F35G12.2	F35G12.2		Protein F35G12.2, confirmed by transcript evid - Caenorhabditis elegans	10.0924	6.81592	6.07303	7.66044	2.13862
P51403|RS2_CAEEL	rps-2	C49H3.11		40S ribosomal protein S2; - Caenorhabditis elegans	11.3202	5.93234	5.64138	7.6313	3.19797
P18947|VIT4_CAEEL	vit-4	F59D8.2		Vitellogenin-4; - Caenorhabditis elegans	10.1887	6.59704	6.07797	7.62123	2.23858
Q95Y04|RS28_CAEEL	rps-28	Y41D4B.5		Y41D4B.5	10.3107	6.81807	5.30199	7.47693	2.56855
Q9TXI4|Q9TXI4_CAEEL	F23C8.5	F23C8.5		Putative uncharacterized protein; - Caenorhabditis elegans	7.67868	7.33955	6.7424	7.25354	0.474025
Q9XVU2|Q9XVU2_CAEEL	gln-5	F26D10.10		Protein F26D10.10, confirmed by transcript evi - Caenorhabditis elegans	7.72186	7.19256	5.95644	6.95695	0.905986
Q9N5B8|Q9N5B8_CAEEL	rme-1	W06H8.1			8.52257	6.52822	5.0343	6.69503	1.75011
Q94261|EIF3M_CAEEL	cif-1	K08F11.3		COP9/Signalosome and eIF3 complex-shared subun - Caenorhabditis elegans	8.10545	5.27102	6.52573	6.63407	1.42032
O02161|TIM44_CAEEL	tim-44	T09B4.9		Probable mitochondrial import inner membrane t - Caenorhabditis elegans	7.79694	4.53461	7.39346	6.575	1.77851
O18688|O18688_CAEEL	tba-1	F26E4.8		Protein F26E4.8, confirmed by transcript evide - Caenorhabditis elegans	7.02608	6.63477	6.02399	6.56161	0.505036
Q18143|CHITL_CAEEL	C25A8.4	C25A8.4		Chitinase-like protein C25A8.4; - Caenorhabditis elegans	8.11323	6.18651	5.26635	6.52203	1.45279
Q19286|IFB2_CAEEL	ifb-2	F10C1.7			7.72225	4.73878	6.95082	6.47062	1.54861
O01780|O01780_CAEEL	W03F11.1	W03F11.1		Putative uncharacterized protein; - Caenorhabditis elegans	6.8571	5.53054	4.35682	5.58149	1.25092
P17139|CO4A1_CAEEL	emb-9	K04H4.1		Collagen alpha-1(IV) chain; - Caenorhabditis elegans	6.97869	5.46971	4.21369	5.55403	1.38443
Q067X2|Q067X2_CAEEL	F13G11.3	F13G11.3		Protein F13G11.3, confirmed by transcript evid - Caenorhabditis elegans	6.61083	5.52335	4.38757	5.50725	1.11172
Q20264|Q20264_CAEEL	acs-11	F41C3.3		Putative uncharacterized protein; - Caenorhabditis elegans	5.79465	5.58362	5.01513	5.46447	0.403188
Q20616|Q20616_CAEEL	F49E12.1	F49E12.1		Protein F49E12.1, partially confirmed by trans - Caenorhabditis elegans	6.56948	3.78246	5.65116	5.33437	1.42026
O45227|O45227_CAEEL	B0513.4	B0513.4		Protein B0513.4, confirmed by transcript evide - Caenorhabditis elegans	6.78923	4.99495	4.21629	5.33349	1.31945
Q23381|MUTA_CAEEL	mmcm-1	ZK1058.1		Probable methylmalonyl-CoA mutase, mitochondri - Caenorhabditis elegans	8.17246	4.65556	3.16825	5.33209	2.56979
Q9XWT3|Q9XWT3_CAEEL	Y62H9A.6	Y62H9A.6		Protein Y62H9A.6, confirmed by transcript evid - Caenorhabditis elegans	6.57796	4.8845	3.98613	5.14953	1.31609
Q21067|IFC2_CAEEL	ifc-2			Intermediate filament protein ifc-2; - Caenorhabditis elegans	7.67316	3.73905	3.65299	5.02174	2.29661
Q95ZL7|Q95ZL7_CAEEL	pqn-52	M01E11.4		Putative uncharacterized protein M01E11.4; - Caenorhabditis elegans	5.80776	4.81906	4.23495	4.95392	0.795033
O44145|O44145_CAEEL	C44B12.1	C44B12.1		Putative uncharacterized protein; - Caenorhabditis elegans	6.34416	4.62986	3.78199	4.91867	1.30527
O44144|O44144_CAEEL	C44B12.5	C44B12.5		Putative uncharacterized protein; - Caenorhabditis elegans	6.33509	3.68767	3.68691	4.56989	1.52871
Q9XWS6|Q9XWS6_CAEEL	Y62H9A.5	Y62H9A.5		Protein Y62H9A.5, confirmed by transcript evid - Caenorhabditis elegans	6.36044	3.63043	3.26879	4.41989	1.69027
Q9XWT5|Q9XWT5_CAEEL	Y62H9A.3	Y62H9A.3		Protein Y62H9A.3, confirmed by transcript evid - Caenorhabditis elegans	6.40729	3.38689	3.18525	4.32648	1.80485
Q06561|UNC52_CAEEL	unc-52	ZC101.2		Basement membrane proteoglycan; - Caenorhabditis elegans	6.21305	3.50565	3.23815	4.31895	1.64578
Q18943|Q18943_CAEEL	D1054.10	D1054.10		Protein D1054.10, confirmed by transcript evid - Caenorhabditis elegans	6.00957	3.53592	3.23152	4.259	1.52365
P17140|CO4A2_CAEEL	let-2	M6.1		Collagen alpha-2(IV) chain; - Caenorhabditis elegans	4.77123	4.16593	3.42995	4.12237	0.671702
Q23604|Q23604_CAEEL	ZK813.3	ZK813.3		Putative uncharacterized protein; - Caenorhabditis elegans	5.70922	3.16017	3.12433	3.99791	1.48215
Q03577|SYDC_CAEEL	drs-1	B0464.1		Aspartyl-tRNA synthetase, cytoplasmic; - Caenorhabditis elegans	5.26098	3.42283	3.28747	3.99043	1.10241
Q19642|Q19642_CAEEL	czw-1	F20D12.4		Caenorhabditis zeste white 10 - Caenorhabditis elegans	6.90052	3.43376	1.63086	3.98838	2.67825
Q18947|Q18947_CAEEL	D1054.11	D1054.11		Protein D1054.11, confirmed by transcript evid - Caenorhabditis elegans	6.07487	2.52882	2.62474	3.74281	2.02019
Q9XWT4|Q9XWT4_CAEEL	Y62H9A.4	Y62H9A.4		Protein Y62H9A.4, confirmed by transcript evid - Caenorhabditis elegans	6.18455	2.83548	2.13318	3.71774	2.16499
P06125|VIT5_CAEEL	vit-5	C04F6.1		Vitellogenin-5; - Caenorhabditis elegans	5.63815	2.8157	2.46399	3.63928	1.73999
Q18529|Q18529_CAEEL	C39D10.7	C39D10.7		Putative uncharacterized protein; - Caenorhabditis elegans	4.47006	2.99873	3.16904	3.54594	0.80483
O45599|O45599_CAEEL	cbd-1	H02I12.1		Protein H02I12.1, partially confirmed by trans - Caenorhabditis elegans	4.13353	2.56521	3.03331	3.24402	0.805114
Q17802|CPG1_CAEEL	cpg-1	C07G2.1		Chondroitin proteoglycan 1; - Caenorhabditis elegans	3.48651	2.407	2.69919	2.86423	0.558357
Q65XX4|Q65XX4_CAEEL	Y47G6A.15	Y47G6A.15		Putative uncharacterized protein; - Caenorhabditis elegans	2.92006	1.80781	1.68883	2.1389	0.679114
