# Supplementary material for: Proteomic analysis of age-dependent changes in protein solubility identifies genes that modulate lifespan
Source: Aging Cell. 2012 Feb;11(1):120–7. doi: 10.1111/j.1474-9726.2011.00765.x (PMC3437485; doi:10.1111/j.1474-9726.2011.00765.x)
Supplement: Supplementary file 4 [file acel0011-0120-SD4.xlsx]

## Sheet: Sheet1
Supplemental Table 2 – Survival analysis knocking down transcripts encoding insoluble proteins
				Replicate 1				Replicate 2				Replicate 3
gene name	peptide accession number	ORF		Mean extension (%)	pvalue	N		Mean extension (%)	p value	N		Mean extension (%)	p value	N		Average mean lifespan extension
rps-16	Q22054	T01C3.6		8.25871	0.0012	75		17.2643	0.0014	28		12.1721	<0.0001	60		12.565
aco-2	P34455	F54H12.1		20.4951	<0.0001	82		14.8283	<0.0001	29		9.20161	<0.0001	65		14.8417
rps-15	Q9XVP0	F36A2.6		9.73257	0.0017	72		11.5789	<0.0001	57		9.20161	<0.0001	55		10.171
atp-2	P46561	C34E10.6		14.8057	<0.0001	76		11.9992	<0.0001	59		17.7552	<0.0001	51		14.8534
C34B2.6	O44952	C34B2.6		10.8314	<0.0001	85		4.80792	0.0146	65		7.43982	0.0003	62		7.69305
his-37	#N/A	C50F4.7		4.46927	0.0316	77		10.2607	0.0004	45		7.1	0.0198	31		7.27664
F23B12.5	Q19749	F23B12.5		9.89468	<0.0001	62		5.43355	0.0136	65		7.17774	0.0005	68		7.50199
F01G4.6	Q0PDK0	f01g4.6		11.8515	<0.0001	74		10.9027	<0.0001	55		14.1869	<0.0001	85		12.3137
inf-1	P27639	F57B9.6		21.3863	<0.0001	73		12.2788	<0.0001	62		21.9606	<0.0001	69		18.5419
F56D2.1	P98080	F56D2.1		14.1176	<0.0001	79		10.6334	<0.0001	59		7.46618	0.0004	65		10.7391
rpl-8	Q9XVF7	Y24D9A.4		12.2536	<0.0001	77		9.51267	<0.0001	57		22.2286	<0.0001	70		14.665
rps-5	P49041	T05E11.1		4.0063	0.0037	62		20.8459	<0.0001	69		7.63365	0.0004	61		10.8286
pyc-1	O17732	D2023.2		4.88197	0.0043	72		9.16829	<0.0001	54		7.45798	0.001	56		7.16942
mdh-1	O02640	F20H11.3		4.05374	0.0443	73		26.7575	<0.0001	50		17.3144	<0.0001	63		16.0419
eft-3	P53013	F31E3.5		18.1465	<0.0001	68		18.2891	<0.0001	53		19.6957	<0.0001	69		18.7104
rps-0	P46769	B0393.1		15.0871	<0.0001	60		20.7808	<0.0001	42		20.1562	<0.0001	64		18.6747
eft-2	P29691	F25H5.4		7.09096	0.0052	62		27.1314	<0.0001	70		6.24033	0.001	65		13.4876
tbb-2	P52275	C36E8.5		5.13514	0.0485	67		30.2675	<0.0001	62						17.7013
rpa-0	Q93572	F25H2.10		6.61628	<0.0001	74		8.43185	0.0001	65		10.7812	<0.0001	62		8.60979
rpl-23	P48158	B0336.10		17.6777	<0.0001	71		13.3432	<0.0001	48		10.2243	<0.0001	60		13.7484
rps-20	Q8WQA8	Y105E8A.16		23.5748	<0.0001	62		16.7071	<0.0001	66		10.0473	<0.0001	60		16.7764
rpl-31	Q9U332	W09C5.6		15.5275	<0.0001	58		16.9685	<0.0001	65		19.359	<0.0001	78		17.285
F09F7.4	Q19278	F09F7.4		10.6811	0.0005	57		11.5905	0.0032	32		5.7824	0.0013	58		9.35134
rpl-10a	Q9N4I4	Y71F9AL.13		23.2026	<0.0001	65		8.6311	0.0198	51		11.1291	<0.0001	66		14.3209
ZK829.4	Q23621	ZK829.4		11.1199	<0.0001	62		8.75999	<0.0001	73		6.40277	<0.0001	72		8.76089
rps-14	P48150	F37C12.9		6.43722	0.0197	58		18.4067	<0.0001	66		18.996	<0.0001	50		14.6133
cpn-3	O01542	F28H1.2		9.92357	0.0027	61		11.7912	<0.0001	65		14.8306	<0.0001	75		12.1818
B0250.5	Q9XTI0	B0250.5		10.1557	0.0005	61		14.2521	<0.0001	48		13.3608	<0.0001	72		12.5895
rrt-1	Q19825	F26F4.10		26.6019	<0.0001	33		22.8366	<0.0001	83		15.4695	<0.0001	74		21.636
rpl-10	Q09533	F10B5.1		20.3704	<0.0001	67		11.7971	<0.0001	66		13.9377	<0.0001	58		15.3684
rpl-7	O01802	F53G12.10		9.47351	0.001	62		25.5581	<0.0001	61		14.7516	<0.0001	57		16.5944
cct-1	P41988	T05C12.7		10.1086	0.0004	69		25.7927	<0.0001	54		15.3935	<0.0001	70		17.0982
rpl-17	Q9BL19	Y48G8AL.8		13.1509	<0.0001	51		17.8132	<0.0001	63		15.0094	<0.0001	63		15.3245
acs-4	Q20121	F37C12.7		6.06736	0.0334	56		8.20898	0.0064	66		8.93483	<0.0001	69		7.73706
rps-11	Q20206	F40F11.1		29.7703	<0.0001	36		19.1955	<0.0001	79		14.0316	<0.0001	62		20.9991
rpl-3	Q6BEU5	F13B10.2		28.5573	<0.0001	64		13.1763	<0.0001	56		20.3413	<0.0001	55		20.6917
rps-23	Q19877	F28D1.7		22.7306	<0.0001	60		16.22	<0.0001	57		19.7206	<0.0001	68		19.5571
rack-1	Q21215	K04D7.1		9.84881	0.0046	37		14.5117	<0.0001	56		6.84991	0.0005	61		10.4035
pab-1	Q9U302	Y106G6H.2		24.0213	<0.0001	64		27.2447	<0.0001	55		11.7261	<0.0001	66		20.9974
Y55F3AR.3	Q9N358	Y55F3AR.3		16.004	<0.0001	60		8.91926	0.0069	67		9.34075	0.001	60		11.4213
sca-1	Q9XU13	K11D9.2		18.6343	<0.0001	58		17.0357	<0.0001	50		18.2	<0.0001	35		17.9567
C37E2.1	Q93353	C37E2.1		6.20915	0.0256	59		12.6635	<0.0001	51		3.125	0.0842	48		7.33256
hel-1	Q18212	C26D10.2		2.40703	0.0389	75		10.4164	<0.0001	57		-3.56647	0.0554	65
rpt-2	O16368	F29G9.5		-31.754	<0.0001	79		-20.2852	<0.0001	57
his-5	P62784	F45F2.3		2.39518	0.0309	65		-2.61303	0.0037	69
iff-1	P34563	T05G5.10		7.85103	0.0059	69		6.04669	0.0902	60
tag-61	O45865	T27E9.1		9.25822	0.0011	62		4.47648	0.0915	85
T08G2.3	Q22347	T08G2.3		7.94614	0.0064	83		3.24609	0.0936	61
hsp-6	P11141	C37H5.8		6.08863	0.0325	74		2.0494	0.1612	67
his-10	#N/A	#N/A		7.5693	0.0164	70		-2.22222	0.2051	53
sdha-2	O44954	C34B2.7		14.1748	<0.0001	72		-1.01617	0.2687	60
ZK1320.9	Q09657	ZK1320.9		5.91412	0.0203	48		3.95993	0.3417	66
H28O16.1	Q9XXK1	H28O16.1		16.9822	<0.0001	70		1.85879	0.3495	82
cgh-1	Q95YF3	C07H6.5		5.4407	0.0021	75		1.77373	0.647	32
F43G9.1	Q93714	F43G9.1		18.5366	<0.0001	76		-0.58377	0.6637	55
his-31	#N/A	#N/A		7.85116	0.0318	73		1.48085	0.7559	62
act-4	Q6A8K1	M03F4.2		-27.855	<0.0001	63
C50F7.4	P53589	C50F7.4		6.54232	0.0087	82
rpl-19	O02639	C09D4.5		1.99946	0.009	60
his-46	#N/A	#N/A		-3.81426	0.0259	72
his-56	#N/A	#N/A		10.5473	0.004	75
nuo-4	Q21233	K04G7.4		5.27541	0.0425	62
cyn-1	P52009	Y49A3A.5		4.20962	0.0533	71
nrs-1	Q19722	F22D6.3		4.05968	0.0567	56
rpl-4	O02056	B0041.4		1.32759	0.0717	67
C04C3.3	O44451	C04C3.3		3.24022	0.0732	55
paa-1	Q09543	F48E8.5		-2.89179	0.0736	80
spg-7	Q9N3T5	Y47G6A.10		4.48827	0.0794	64
Y37D8A.19	Q9XWU9	Y37D8A.19		3.33783	0.1043	62
ers-1	O62431	Y41E3.4		4.55779	0.1047	51
T05H10.6	P52899	T05H10.6		1.8864	0.1105	72
E04F6.5	Q19057	E04F6.5		4.35555	0.1379	44
K06A5.6	O44549	K06A5.6		-3.27292	0.1784	75
sip-1	Q20363	F43D9.4		-4.68678	0.2102	43
hsp-60	P50140	Y22D7AL.5		3.53919	0.2672	68
ech-4	Q09603	R06F6.9		2.54502	0.2701	63
kat-1	Q22100	T02G5.8		2.65096	0.2808	63
F47B10.1	P53588	F47B10.1		5.27786	0.3309	76
ZK669.4	Q23571	ZK669.4		-2.58257	0.3495	62
trs-1	Q86D21	C47D12.6		-0.670601	0.3582	72
cpt-2	Q17831	R07H5.2		2.23643	0.4249	69
Y48G9A.3	B3CJ34	Y48G9A.3		1.69216	0.4982	59
F27D4.1	Q93615	F27D4.1		-1.82907	0.5629	62
ttr-2	P34500	K03H1.4		0.715237	0.5629	55
cts-1	P34575	T20G5.2		-2.04729	0.5648	68
B0303.3	P34255	B0303.3		0.161841	0.6774	83
tct-1	Q93573	F25H2.11		1.16229	0.7193	57
prdx-3	Q21824	R07E5.2		-3.72439	0.8644	77
C05G5.4	P53596	C05G5.4		-0.476911	0.9131	57
Y48B6A.12	Q9U296	Y48B6A.12		0.546152	0.9433	61
daf-21	Q18688	C47E8.5		-0.146718	0.9481	70
hsp-1	P09446	F26D10.3		0.108519	0.9604	51
col-8	P18833	F11H8.3		1.91202	0.4871	55
his-38	#N/A	#N/A		2.60624	0.1842	64
his-67	#N/A	#N/A		10.333	0.5626	65
his-64	#N/A	#N/A		1.92398	0.4431	73
his-14	#N/A	#N/A		-5.60622	0.3482	76
his-26	#N/A	#N/A		1.90037	0.6848	74
his-1	#N/A	#N/A		-0.965665	0.9926	69
