# Supplementary material for: Proteomic analysis of age-dependent changes in protein solubility identifies genes that modulate lifespan
Source: Aging Cell. 2012 Feb;11(1):120–7. doi: 10.1111/j.1474-9726.2011.00765.x (PMC3437485; doi:10.1111/j.1474-9726.2011.00765.x)
Supplement: Supplementary file 5 [file acel0011-0120-SD5.xlsx]

## Sheet: Sheet1
Supplementary Table 3 – Survival analysis of a randomly generated list of genes encoding proteins identified in a total lysate.
				Replicate 1				Replicate 2
Gene name	Peptide accession number	ORF		Mean extension (%)	pvalue	N		Mean extension (%)	p value	N		Average mean lifespan extension
rpt-5	O76371	F56H1.4		-33.2512	<0.0001	67		-30.4314	<0.0001	74		-31.8413
pas-1	O17586	C15H11.7		-19.1118	<0.0001	73		-18.3211	<0.0001	52		-18.7165
gdi-1	Q21449	Y57G11C.10		-6.62539	0.0002	71		-5.81506	<0.0001	73		-6.22022
C15H9.9	Q18032	C15H9.9		-6.88354	0.0027	61		-5.24968	0.0006	71		-6.06661
rps-7	Q23312	ZC434.2		14.594	<0.0001	58		16.0803	<0.0001	72		15.3372
ttr-15	Q22288	T07C4.5		5.086	0.0425	71		8.17797	0.0251	80		6.63199
sqv-1	Q19003	D2096.4		4.89869	0.0485	79		8.61742	0.0058	96		6.75806
wah-1	Q9U229	Y56A3A.32		7.02867	0.0087	40		8.08295	0.0297	48		7.55581
F27C1.7	P91283	F27C1.7		8.45027	0.0005	66		7.25154	0.0364	80		7.85091
dnj-23	Q22751	T24H10.3		5.46764	0.018	79		6.30835	0.1167	85
ZK632.4	P34650	ZK632.4		-4.48885	0.005	63		0.203703	0.3529	59
F54E2.1	Q9TXK1	F54E2.1		-2.54405	0.0754	78
rpt-6	Q9XTT9	Y49E10.1		3.98053	0.1272	67
clec-266	Q7Z121	C25B8.4		3.98319	0.1551	63
dpy-23	P35603	R160.1		-2.86036	0.1588	69
ftn-2	Q9TYS3	D1037.3		4.32756	0.1755	65
F40A3.3	O16264	F40A3.3		-3.02321	0.2125	69
cri-3	Q21018	F59A2.3		-3.19232	0.216	65
cey-3	P91398	M01E11.5		2.42598	0.2446	78
T08B2.7	Q9BIC3	T08B2.7		-1.11787	0.3128	75
tbh-1	Q9XTQ6	H13N06.6		-0.987589	0.3679	69
ech-7	Q9NEZ8	Y105E8A.4		-1.10003	0.4014	63
haf-4	Q9TZD9	W04C9.1		2.3981	0.4778	62
vha-13	Q9XW92	Y49A3A.2		-0.743315	0.5953	63
pyr-1	Q18990	D2085.1		0.123189	0.7458	67
acs-4	Q20121	F37C12.7		4.53728	0.8175	61
F35G12.12	Q20058	F35G12.12		0.746387	0.8702	88
mlc-2	P19626	C36E6.5		0.226511	0.9585	56
